# Supplementary material for: Expression variability of co-regulated genes differentiates Saccharomyces cerevisiae strains
Source: BMC Genomics. 2011 Apr 20;12:201. doi: 10.1186/1471-2164-12-201 (PMC3094312; doi:10.1186/1471-2164-12-201)
Supplement: Additional file 5 — GO Biological Process enrichment in top variable genes. Results obtained from a Gene ontology (GO) term enrichment analysis performed to determine the over-representation of Biological Processes among the top variable genes (FatiScan). The list of genes was ranked according to the average deviation from the mean relative expression measured among the yeast strains studied. [file 1471-2164-12-201-S5.XLS]

## Sheet: FatiScan Results
	Supplemental Table S1. Significant terms (GO biological process at level 7) over represented in the top of a list of genes ranked according to the average deviation from the mean relative expression measured between strains 06L3FF02, 06L6FF20, AEB Fermol Rouge, Lalvin ICV D254, Lalvin EC-1118, J940047 and S288C throughout fermentation. Gene ontology (GO) term enrichment was performed using the Fa…
	Presente in fermentation stage						Presente in fermentation stage						Presente in fermentation stage						Presente in fermentation stage						Presente in fermentation stage						Presente in fermentation stage
		T1 Significant terms	Percentage with term (top; bottom)	Top (list1) vs Bottom (list2)	p-value			T2 Significant terms	Percentage with term (top; bottom)	Top (list1) vs Bottom (list2)	p-value			T3 Significant terms	Percentage with term (top; bottom)	Top (list1) vs Bottom (list2)	p-value			T4 Significant terms	Percentage with term (top; bottom)	Top (list1) vs Bottom (list2)	p-value			T5 Significant terms	Percentage with term (top; bottom)	Top (list1) vs Bottom (list2)	p-value			T6 Significant terms	Percentage with term (top; bottom)	Top (list1) vs Bottom (list2)	p-value
	T1,T2	regulation of nucleotide metabolic process (GO:0006140)	100%; 0%	list1: YDL181W,YDL130W-A list2: null	0.0348745		T1,T2	regulation of nucleotide metabolic process (GO:0006140)	100%; 0%	list1: YDL181W,YDL130W-A list2: null	0.0154622		T3	response to cycloheximide (GO:0046898)	100%; 0%	list1: YHR141C,YGL103W,YOR153W,YNL162W list2: null	0.0326828		All	cellular response to nitrogen levels (GO:0043562)	99.95%; 0.05%	list1: YLR160C,YLR157C,YLR158C,YLR155C list2: YDR477W,	1.39814e-08		T4, T5	nonprotein amino acid metabolic process (GO:0019794)	100%; 0%	list1: YOL140W,YER069W,YMR062C,YHR018C,YJL071W,YJL088W,YOL058W,YPL111W,YMR169C,YMR170C list2: null	0.00343453		All	cellular response to nitrogen levels (GO:0043562)	99.87%; 0.13%	list1: YLR160C,YLR157C,YLR158C,YLR155C list2: YDR477W,	3.86183e-07
	All	cellular response to nitrogen levels (GO:0043562)	99.8%; 0.2%	list1: YLR160C,YLR157C,YLR158C,YLR155C list2: YDR477W,	2.7241e-06		All	cellular response to nitrogen levels (GO:0043562)	99.81%; 0.19%	list1: YLR160C,YLR157C,YLR158C,YLR155C list2: YDR477W,	2.36139e-06		T3, T4	cytokinesis, completion of separation (GO:0007109)	100%; 0%	list1: YHR143W,YKL189W,YNR067C,YGL028C,YHR023W,YNL192W,YLR286C list2: null	0.0419344		All	cellular response to starvation (GO:0009267)	99.32%; 0.68%	list1: YLR160C,YLR157C,YLR158C,YLR155C, list2: YCR026C,YEL060C,YGR211W,YDR040C,YDR294C,YHR186C,YMR140W,YFR034C,YPL154C,YGL208W,YBR093C,YDL106C,YDR477W	3.29388e-06		All	cellular response to nitrogen levels (GO:0043562)	99.95%; 0.05%	list1: YLR160C,YLR157C,YLR158C,YLR155C list2: YDR477W,	6.99217e-09		All	transposition, DNA-mediated (GO:0006313)	99.43%; 0.57%	list1: YER159C-A,YAR010C,YML039W,YJR027W,YCL019W,YML045W,YMR051C,YML040W,YML045W-A,YLR227W-A,YMR045C,YPR137C-A,YDR316W-A,YJR028W,YMR046C,YGR161C-C,YJR029W,YJR026W,YMR050C, list2: YDR289C,YCL020W,YNL206C,YJL113W,YHR154W,YLL002W,YER104W,YJL047C,YJL114W,YOR1	4.16268e-31
	All	transposition, DNA-mediated (GO:0006313)	99.31%; 0.69%	list1: YER159C-A,YAR010C,YML039W,YJR027W,YCL019W,YML045W,YMR051C,YML040W,YML045W-A,YCL020W,YLR227W-A,YMR045C,YPR137C-A,YDR316W-A,YJR028W,YMR046C,YGR161C-C,YJR029W,YJR026W,YMR050C, list2: YDR289C,YNL206C,YJL113W,YHR154W,YLL002W,YER104W,YJL047C,YJL114W,YOR144C,YPR164W	8.40389e-30		All	transposition, DNA-mediated (GO:0006313)	99.54%; 0.46%	list1: YER159C-A,YAR010C,YML039W,YJR027W,YCL019W,YML045W,YMR051C,YML040W,YML045W-A,YLR227W-A,YJL113W,YMR045C,YPR137C-A,YDR316W-A,YJR028W,YMR046C,YGR161C-C,YJR029W,YJR026W,YMR050C, list2: YDR289C,YCL020W,YNL206C,YHR154W,YLL002W,YER104W,YJL047C,YJL114W,YOR1	2.26229e-34		All	cellular response to nitrogen levels (GO:0043562)	99.84%; 0.16%	list1: YLR160C,YLR157C,YLR158C,YLR155C list2: YDR477W,	1.05759e-06		All	transposition, DNA-mediated (GO:0006313)	98.72%; 1.28%	list1: YER159C-A,YAR010C,YML039W,YJR027W,YCL019W,YML045W,YMR051C,YML040W,YML045W-A,YLR227W-A,YJL113W,YMR045C,YPR137C-A,YDR316W-A,YJR028W,YMR046C,YGR161C-C,YJR029W,YJR026W,YMR050C, list2: YDR289C,YCL020W,YNL206C,YHR154W,YLL002W,YER104W,YJL047C,YJL114W,YOR1	1.28791e-23		All	cellular response to starvation (GO:0009267)	99.4%; 0.6%	list1: YLR160C,YLR157C,YLR158C,YLR155C, list2: YCR026C,YEL060C,YGR211W,YDR040C,YDR294C,YHR186C,YMR140W,YFR034C,YPL154C,YGL208W,YBR093C,YDL106C,YDR477W	1.65149e-06		All	cellular response to starvation (GO:0009267)	98.39%; 1.61%	list1: YLR160C,YLR157C,YLR158C,YLR155C, list2: YCR026C,YEL060C,YGR211W,YDR040C,YDR294C,YHR186C,YMR140W,YFR034C,YPL154C,YGL208W,YBR093C,YDL106C,YDR477W	0.000117958
	All	cellular response to starvation (GO:0009267)	98.12%; 1.88%	list1: YDR040C,YLR160C,YLR157C,YLR158C,YLR155C, list2: YCR026C,YEL060C,YGR211W,YDR294C,YHR186C,YMR140W,YFR034C,YPL154C,YGL208W,YBR093C,YDL106C,YDR477W	1.45469e-05		T2, T4, T5	biotin metabolic process (GO:0006768)	98.97%; 1.03%	list1: YGR286C,YNR056C,YNR057C,YNR058W list2: YIL056W,	0.000575839		All	transposition, DNA-mediated (GO:0006313)	99.1%; 0.9%	list1: YER159C-A,YAR010C,YML039W,YML045W,YMR051C,YML040W,YML045W-A,YLR227W-A,YJL113W,YMR045C,YPR137C-A,YDR316W-A,YJR028W,YMR046C,YGR161C-C,YJR029W,YJR026W,YMR050C, list2: YDR289C,YJR027W,YCL019W,YCL020W,YNL206C,YHR154W,YLL002W,YER104W,YJL047C,YJL114W,YOR1	1.96184e-25		T3, T4, T5	RNA-dependent DNA replication (GO:0006278)	98%; 2%	list1: Q0050,YGR109W-B,YIL082W-A,Q0055 list2: YLR318W,	0.00320685		All	transposition, DNA-mediated (GO:0006313)	99.37%; 0.63%	list1: YER159C-A,YAR010C,YML039W,YJR027W,YCL019W,YML045W,YMR051C,YML040W,YML045W-A,YCL020W,YLR227W-A,YJL113W,YMR045C,YPR137C-A,YDR316W-A,YJR028W,YMR046C,YGR161C-C,YJR029W,YJR026W,YMR050C, list2: YDR289C,YNL206C,YHR154W,YLL002W,YER104W,YJL047C,YJL114W,YOR1	1.4966e-31		T6	cytogamy (GO:0000755)	97.85%; 2.15%	list1: YHR158C,YNL279W,YBR040W, list2: YCR089W,YIL026C	0.0148287
	T1,T2	organic cation transport (GO:0015695)	97.51%; 2.49%	list1: YNR002C,YGR121C,YDR384C,YNL142W list2: YCR010C,YPR138C,	0.00320588		T2 only	heterotrimeric G-protein complex cycle (GO:0031684)	98.67%; 1.33%	list1: YJR086W,YHR005C list2: YOR212W,	0.0378605		All	cellular response to starvation (GO:0009267)	97.62%; 2.38%	list1: YDR040C,YLR160C,YLR157C,YLR158C,YLR155C, list2: YCR026C,YEL060C,YGR211W,YDR294C,YHR186C,YMR140W,YFR034C,YPL154C,YGL208W,YBR093C,YDL106C,YDR477W	3.76188e-05		T2, T4, T5	biotin metabolic process (GO:0006768)	97.24%; 2.76%	list1: YGR286C,YNR056C,YNR057C,YNR058W list2: YIL056W,	0.00796811		T2, T4, T5	biotin metabolic process (GO:0006768)	98.12%; 1.88%	list1: YGR286C,YNR056C,YNR057C,YNR058W list2: YIL056W,	0.0033546		All	vitamin B6 biosynthetic process (GO:0042819)	96.03%; 3.97%	list1: YNL333W,YFL059W,YFL060C,YNL334C list2: YBR035C,YOR095C,YPR172W,YMR095C,YMR096W,	0.00944042
	All	disaccharide metabolic process (GO:0005984)	93.98%; 6.02%	list1: YGR288W,YJL216C,YBR298C,YBR299W,YML100W,YGR289C,YDR074W,YJL221C,YJR160C,YIL172C,YPR026W,YOL157C,YGR287C list2: YGR292W,YBR126C,YBR001C,YBR297W,YDR001C,YMR261C,	1.71558e-06		All	vitamin B6 biosynthetic process (GO:0042819)	98.49%; 1.51%	list1: YNL333W,YFL059W,YFL060C,YNL334C list2: YBR035C,YOR095C,YPR172W,YMR095C,YMR096W,	0.000196543		T3, T4, T5	RNA-dependent DNA replication (GO:0006278)	96.05%; 3.95%	list1: YGR109W-B,YIL082W-A,Q0055 list2: Q0050,YLR318W,	0.0372984		T3, T4	cytokinesis, completion of separation (GO:0007109)	96.69%; 3.31%	list1: YHR143W,YNR067C,YGL028C,YLR286C list2: YKL189W,YHR023W,YNL192W,	0.00469393		T3, T4, T5	RNA-dependent DNA replication (GO:0006278)	97.57%; 2.43%	list1: YGR109W-B,YIL082W-A,Q0055 list2: Q0050,YLR318W,	0.0104928		All	disaccharide metabolic process (GO:0005984)	95.58%; 4.42%	list1: YGR288W,YBR297W,YGR289C,YJL221C,YIL172C,YOL157C, list2: YJL216C,YGR292W,YBR126C,YBR298C,YBR299W,YBR001C,YDR001C,YML100W,YDR074W,YMR261C,YJR160C,YPR026W,YGR287C	0.000169915
	All	pyridoxine metabolic process (GO:0008614)	93.28%; 6.72%	list1: YNL333W,YOR095C,YFL059W,YMR095C,YMR096W,YFL060C,YNL334C,YMR322C, list2: YPR172W,YBR035C	0.00506115		All	disaccharide metabolic process (GO:0005984)	98.4%; 1.6%	list1: YGR288W,YJL216C,YGR292W,YBR126C,YBR298C,YBR299W,YBR001C,YBR297W,YDR001C,YML100W,YGR289C,YDR074W,YJL221C,YMR261C,YJR160C,YPR026W,YOL157C,YGR287C list2: YIL172C,	5.46484e-09		T3, T4	sulfur amino acid metabolic process (GO:0000096)	91.34%; 8.66%	list1: YGL184C,YJR137C,YOL064C,YFR030W,YJR010W,YKL001C,YBR213W,YLL058W,YLR180W,YDR502C,YGR155W,YKR069W,YAL012W,YDR253C,YER052C,YPR167C,YIL046W,YIR017C,YLR303W,YNL277W,YLL062C, list2: YER091C,YPL023C,YPL038W,YPL273W,YNL247W,YGR012W,YIL128W,YHR025W,YER043C,	3.4748e-10		T2, T3, T4, T5	thiamin metabolic process (GO:0006772)	95.42%; 4.58%	list1: YOL055C,YPR121W,YFL060C,YNL334C,YPL214C,YDL244W,YFL058W,YNL333W,YOR143C,YPL258C,YCR020C,YJR156C,YIL119C,YFL059W,YNL332W list2: YDL080C,YDR081C,YGR144W,YBR240C,	1.73551e-07		All	aspartate family amino acid metabolic process (GO:0009066)	97.47%; 2.53%	list1: YLR160C,YLR157C,YLR158C,YLR155C, list2: YDR234W,YHR025W,YDR502C,YPR145W,YER043C,YJR130C,YKR069W,YMR009W,YIR034C,YJR060W,YMR090W,YGL154C,YER052C,YPR167C,YLR017W,YGR124W,YGR204W,YDL131W,YIL046W,YIL094C,YIR017C,YLR303W,YJR139C,YCR053W,YNL277W,YEL046C,	0.000219463		All	pyridoxine metabolic process (GO:0008614)	95.28%; 4.72%	list1: YNL333W,YFL059W,YFL060C,YNL334C, list2: YOR095C,YPR172W,YMR095C,YMR096W,YMR322C,YBR035C	0.0102307
	T1, T2, T4	intron homing (GO:0006314)	92.96%; 7.04%	list1: Q0050,Q0115,Q0255,Q0120,Q0060,Q0065,Q0070,Q0160,Q0075 list2: YDL185W,	0.0395524		All	pyridoxine metabolic process (GO:0008614)	98.19%; 1.81%	list1: YNL333W,YFL059W,YFL060C,YNL334C, list2: YOR095C,YPR172W,YMR095C,YMR096W,YMR322C,YBR035C	0.00025973		T2, T3, T4, T5	thiamin metabolic process (GO:0006772)	90.36%; 9.64%	list1: YOL055C,YPR121W,YFL060C,YNL334C,YPL214C,YDL244W,YFL058W,YDR081C,YNL333W,YPL258C,YCR020C,YJR156C,YFL059W,YNL332W list2: YDL080C,YGR144W,YOR143C,YIL119C,YBR240C,	0.00013284		T2, T3, T4, T5	thiamin and derivative biosynthetic process (GO:0042724)	95.11%; 4.89%	list1: YDL244W,YFL058W,YNL333W,YOR143C,YPL258C,YJR156C,YIL119C,YFL059W,YNL332W,YOL055C,YPR121W,YFL060C,YNL334C,YPL214C list2: YDR081C,YGR144W,YBR240C,YDL080C,	3.46404e-07		T2, T3, T4, T5	thiamin and derivative biosynthetic process (GO:0042724)	96.41%; 3.59%	list1: YDL244W,YFL058W,YNL333W,YJR156C,YFL059W,YNL332W,YPR121W,YFL060C,YNL334C, list2: YDR081C,YGR144W,YOR143C,YPL258C,YIL119C,YBR240C,YOL055C,YDL080C,YPL214C	4.84613e-07		All	aspartate family amino acid metabolic process (GO:0009066)	93.4%; 6.6%	list1: YLR160C,YLR157C,YLR158C,YLR155C, list2: YDR234W,YHR025W,YDR502C,YPR145W,YER043C,YJR130C,YKR069W,YMR009W,YIR034C,YJR060W,YMR090W,YGL154C,YER052C,YPR167C,YLR017W,YGR124W,YGR204W,YDL131W,YIL046W,YIL094C,YIR017C,YLR303W,YJR139C,YCR053W,YNL277W,YEL046C,	0.0158036
	All	vitamin B6 biosynthetic process (GO:0042819)	92.39%; 7.61%	list1: YNL333W,YOR095C,YFL059W,YMR095C,YMR096W,YFL060C,YNL334C list2: YBR035C,YPR172W,	0.0146727		All	cellular response to starvation (GO:0009267)	97.81%; 2.19%	list1: YDR040C,YLR160C,YLR157C,YLR158C,YLR155C, list2: YCR026C,YEL060C,YGR211W,YDR294C,YHR186C,YMR140W,YFR034C,YPL154C,YGL208W,YBR093C,YDL106C,YDR477W	3.27002e-05		All	disaccharide metabolic process (GO:0005984)	90.34%; 9.66%	list1: YGR288W,YJL216C,YGR292W,YBR298C,YBR299W,YBR297W,YGR289C,YJL221C,YIL172C,YOL157C,YGR287C list2: YBR126C,YBR001C,YDR001C,YML100W,YDR074W,YMR261C,YJR160C,YPR026W,	0.000192534		T1, T2, T4	intron homing (GO:0006314)	91.2%; 8.8%	list1: Q0050,Q0115,Q0120,Q0060,Q0065,YDL185W,Q0070,Q0075 list2: Q0255,Q0160,	0.0134904		T2, T3, T4, T5	thiamin metabolic process (GO:0006772)	96.02%; 3.98%	list1: YPR121W,YFL060C,YNL334C,YDL244W,YFL058W,YNL333W,YJR156C,YFL059W,YNL332W list2: YOL055C,YDL080C,YPL214C,YDR081C,YGR144W,YOR143C,YPL258C,YCR020C,YIL119C,YBR240C,	5.95271e-07		T6, T3	DNA-dependent DNA replication (GO:0006261)	71.2%; 28.8%	list1: YOL006C,YNL312W,YPR120C,YIL150C,YJR043C,YLR103C,YDR097C,YML065W,YNL290W,YOR217W,YLR043C,YDR110W,YMR048W,YKL045W,YBR136W,YLR003C,YNL261W,YOR346W,YBR202W,YDR013W,YNL273W,YLL004W,YBL023C,YJL072C,YFR027W,YIR008C,YLR035C,YKL108W,YPR019W,YLR274W,YLR234W,	0.0425024
	T1,T2	hexose transport (GO:0008645)	89.39%; 10.61%	list1: YPL026C,YFR053C,YHR096C,YNL318C,YDR345C,YDR342C,YFL011W,YJL214W,YOL156W,YHR094C,YJR158W,YEL069C,YDR277C,YHR092C,YMR011W,YDR343C,YCL040W list2: YBR020W,YJL219W,YKL038W,YNR072W,YGL253W,YLR081W,YDL245C,	3.02175e-05		T1, T2, T4	intron homing (GO:0006314)	94.46%; 5.54%	list1: Q0115,Q0255,Q0120,Q0065,Q0070,Q0075 list2: Q0050,Q0060,YDL185W,Q0160,	0.00120369		T2, T3, T4, T5	thiamin and derivative biosynthetic process (GO:0042724)	89.7%; 10.3%	list1: YDL244W,YFL058W,YDR081C,YNL333W,YPL258C,YJR156C,YFL059W,YNL332W,YOL055C,YPR121W,YFL060C,YNL334C,YPL214C list2: YGR144W,YOR143C,YIL119C,YBR240C,YDL080C,	0.000322541		All	pyridoxine metabolic process (GO:0008614)	91.2%; 8.8%	list1: YNL333W,YFL059W,YPR172W,YMR095C,YMR096W,YFL060C,YNL334C,YMR322C, list2: YOR095C,YBR035C	0.0134904		All	pyridoxine metabolic process (GO:0008614)	94.73%; 5.27%	list1: YNL333W,YFL059W,YPR172W,YMR095C,YFL060C,YNL334C,YMR322C, list2: YOR095C,YMR096W,YBR035C	0.00121202
	T1, T2, T3	regulation of conjugation with cellular fusion (GO:0031137)	85.77%; 14.23%	list1: YBL016W,YJR086W,YDR103W,YDR461W,YNL145W,YHR005C,YPL187W,YJL157C list2: YOR212W,YOR127W,YER075C,YNL173C,YDR085C,YDL159W,YCL032W,YAL041W,YGL089C,YHL007C,YOR208W,YJL080C,YKL178C,YLR362W,YDR379W,YDR264C,YLR229C,	0.00707291		T1, T2, T3	regulation of conjugation with cellular fusion (GO:0031137)	93.54%; 6.46%	list1: YBL016W,YJR086W,YDR103W,YDR461W,YNL145W,YHR005C,YJL157C list2: YOR212W,YOR127W,YER075C,YNL173C,YDR085C,YDL159W,YCL032W,YAL041W,YGL089C,YHL007C,YOR208W,YJL080C,YKL178C,YPL187W,YLR362W,YDR379W,YDR264C,YLR229C,	0.000188939		T2, T3, T4, T5	amino acid transport (GO:0006865)	89.67%; 10.33%	list1: YLL061W,YDR046C,YBR293W,YOL020W,YFL055W,YGR055W,YDL210W,YOR348C,YPL265W,YCL069W,YNR056C,YHL036W,YDR508C,YBR068C,YKR039W, list2: YEL064C,YDL212W,YOR130C,YEL062W,YJR001W,YBR069C,YBR132C,YCR027C,YNL101W,YNL003C,YER119C,YMR088C,YPR021C,YDR160W,YKL174C,	5.5168e-07		T4, T5	nonprotein amino acid metabolic process (GO:0019794)	91.2%; 8.8%	list1: YER069W,YMR062C,YHR018C,YJL071W,YOL058W,YPL111W,YMR169C,YMR170C list2: YOL140W,YJL088W,	0.0134904		All	disaccharide metabolic process (GO:0005984)	93.99%; 6.01%	list1: YGR288W,YBR297W,YGR289C,YJL221C,YIL172C,YOL157C,YGR287C list2: YJL216C,YGR292W,YBR126C,YBR298C,YBR299W,YBR001C,YDR001C,YML100W,YDR074W,YMR261C,YJR160C,YPR026W,	0.000198841
	T1	adaptation of signaling pathway (GO:0022401)	84.73%; 15.27%	list1: YPL256C,YLR452C,YJR084W,YMR025W,YIL122W,YOL117W,YGL178W,YKL190W, list2: YDL216C,YML057W,YNL053W,YLR433C,YDR179C	0.0475593		T2, T3, T4, T5	thiamin and derivative biosynthetic process (GO:0042724)	92.77%; 7.23%	list1: YDL244W,YFL058W,YGR144W,YNL333W,YPL258C,YJR156C,YIL119C,YFL059W,YNL332W,YPR121W,YFL060C,YNL334C, list2: YDR081C,YOR143C,YBR240C,YOL055C,YDL080C,YPL214C	1.16578e-05		All	vitamin B6 biosynthetic process (GO:0042819)	89.48%; 10.52%	list1: YNL333W,YFL059W,YMR096W,YFL060C,YNL334C list2: YBR035C,YOR095C,YPR172W,YMR095C,	0.0359672		All	vitamin B6 biosynthetic process (GO:0042819)	90.07%; 9.93%	list1: YNL333W,YFL059W,YPR172W,YMR095C,YMR096W,YFL060C,YNL334C list2: YBR035C,YOR095C,	0.0310199		All	vitamin B6 biosynthetic process (GO:0042819)	93.9%; 6.1%	list1: YNL333W,YFL059W,YPR172W,YMR095C,YFL060C,YNL334C list2: YBR035C,YOR095C,YMR096W,	0.00445417
	T1	RNA methylation (GO:0001510)	83.46%; 16.54%	list1: YDL201W,YOL124C,YNR046W,YDL014W,YNL062C,YJL125C,YCL054W list2: YML005W,YBL024W,YML014W,YGL136C,YDR165W,YDR120C,YHR070W,YOL093W,YDL112W,YBR061C,	0.0401393		T1,T2	organic cation transport (GO:0015695)	92.77%; 7.23%	list1: YNR002C,YGR121C,YDR384C,YNL142W list2: YCR010C,YPR138C,	0.0302901		All	aspartate family amino acid metabolic process (GO:0009066)	89.01%; 10.99%	list1: YDR502C,YKR069W,YER052C,YIR017C,YLR303W,YLR160C,YNL277W,YLL062C,YLR157C,YGL184C,YJR137C,YFR030W,YJR010W,YKL001C,YBR213W,YLL058W,YPR006C,YLR180W,YLR158C,YLR155C, list2: YDR234W,YHR025W,YPR145W,YER043C,YJR130C,YMR009W,YIR034C,YJR060W,YMR090W,YGL154C,	4.99215e-09		T2, T3, T4, T5	amino acid transport (GO:0006865)	88.89%; 11.11%	list1: YLL061W,YDR046C,YBR293W,YOL020W,YFL055W,YGR055W,YDL210W,YOR348C,YNL270C,YPL265W,YCL069W,YNR056C,YHL036W,YCL025C,YEL063C,YBR068C,YKR039W, list2: YEL064C,YDL212W,YOR130C,YEL062W,YJR001W,YBR069C,YBR132C,YCR027C,YNL101W,YNL003C,YER119C,YMR088C,YPR021C,	6.39303e-07		T2, T3, T4, T5	amino acid transport (GO:0006865)	85.64%; 14.36%	list1: YDR046C,YDL210W,YOR348C,YPL265W,YCL069W,YNR056C,YCL025C,YPL274W,YEL063C,YKR039W, list2: YEL064C,YDL212W,YOR130C,YEL062W,YLL061W,YBR293W,YJR001W,YBR069C,YBR132C,YCR027C,YNL101W,YOL020W,YFL055W,YGR055W,YNL003C,YER119C,YMR088C,YPR021C,YDR160W,YKL174C,	0.00126844
	T1	rRNA modification (GO:0000154)	83.2%; 16.8%	list1: YNL075W,YCL054W,YER127W,YLL011W,YOR201C,YPR137W,YLR165C,YLR175W,YDL014W,YOR310C, list2: YHR072W-A,YGL136C,YHR148W,YLR197W,YDL208W,YPL266W,YMR228W	0.0246932		T2, T3, T4, T5	thiamin metabolic process (GO:0006772)	91.67%; 8.33%	list1: YPR121W,YFL060C,YNL334C,YDL244W,YFL058W,YGR144W,YNL333W,YPL258C,YJR156C,YIL119C,YFL059W,YNL332W list2: YOL055C,YDL080C,YPL214C,YDR081C,YOR143C,YCR020C,YBR240C,	2.22405e-05		T2, T3, T4	serine family amino acid metabolic process (GO:0009069)	88.05%; 11.95%	list1: YGR155W,YAL012W,YPR167C,YIL074C,YIL046W,YIR017C,YLR303W,YNL277W,YPL113C,YJR137C,YFR030W,YJR010W,YKL001C,YFL030W, list2: YER081W,YLR058C,YHR025W,YER043C,YBR263W,YFL018C,YNL135C,YDR019C,YEL046C,YOR236W,YNL103W,YGR208W,YOR388C,YNL274C,YCL064C,YMR189W,	1.75738e-05		T2, T3, T4, T5	steroid biosynthetic process (GO:0006694)	87.42%; 12.58%	list1: YGL001C,YML075C,YGR060W,YLR056W,YOR237W,YHR042W,YPL117C,YJL167W,YNR043W,YHR007C,YLR100W,YGL012W,YER044C,YML008C,YMR015C,YML126C,YMR208W,YMR202W,YNL111C,YNL280C, list2: YMR220W,YPL170W,YLR189C,YDR213W,YHR133C,YAR042W,YKL150W,YHR072W,YNL156C,YHR190W,	9.56839e-07		T2, T4, T5	sterol metabolic process (GO:0016125)	82.26%; 17.74%	list1: YER044C,YML008C,YMR015C,YNL111C,YLL012W,YGR060W,YLR056W,YOR237W,YHR042W,YNR043W,YHR007C list2: YAR042W,YLR100W,YGL012W,YKL150W,YNL156C,YHR190W,YPL145C,YML126C,YMR208W,YMR202W,YNL231C,YLR228C,YNL280C,YLR020C,YLR450W,YHR001W,YCR048W,YGL001C,YML075C,Y	0.0033546
	All	aspartate family amino acid metabolic process (GO:0009066)	79.65%; 20.35%	list1: YIR034C,YMR090W,YLR303W,YLR160C,YLR157C,YGL184C,YPR006C,YLR158C,YLR155C,YDL182W, list2: YDR234W,YHR025W,YDR502C,YPR145W,YER043C,YJR130C,YKR069W,YMR009W,YJR060W,YGL154C,YER052C,YPR167C,YLR017W,YGR124W,YGR204W,YDL131W,YIL046W,YIL094C,YIR017C,YJR139C,YCR053W,YNL277W,YEL046C,YNL103W,YML082W,YDR321W,YML096W,YFR055W,YPR118W,YBR084W,YLL062C,YDR034C,YDR158W,YGL125W,YJR137C,YOL064C,YFR030W,YER091C,…	0.0121431		T1,T2	hexose transport (GO:0008645)	89.24%; 10.76%	list1: YFR053C,YBR020W,YJL219W,YHR096C,YNL318C,YDR345C,YDR342C,YFL011W,YNR072W,YJL214W,YOL156W,YJR158W,YEL069C,YHR092C,YMR011W,YDR343C,YCL040W list2: YPL026C,YKL038W,YGL253W,YLR081W,YDL245C,YHR094C,YDR277C,	1.97203e-05		All	pyridoxine metabolic process (GO:0008614)	87.18%; 12.82%	list1: YNL333W,YFL059W,YMR096W,YFL060C,YNL334C, list2: YOR095C,YPR172W,YMR095C,YMR322C,YBR035C	0.0492626		T2, T3, T4	serine family amino acid metabolic process (GO:0009069)	86.84%; 13.16%	list1: YER081W,YGR155W,YAL012W,YPR167C,YIL074C,YIL046W,YIR017C,YLR303W,YDR019C,YNL277W,YEL046C,YPL113C,YJR137C,YFR030W,YNL274C,YJR010W,YKL001C,YFL030W,YMR189W, list2: YLR058C,YHR025W,YER043C,YBR263W,YFL018C,YNL135C,YOR236W,YNL103W,YGR208W,YOR388C,YCL064C,	3.19902e-06		T1, T3, T4, T5	glutamine family amino acid metabolic process (GO:0009064)	81.39%; 18.61%	list1: YPR145W,YML099C,YHR037W,YLR017W,YGR124W,YJR103W,YJL071W,YOR375C,YJL088W,YBR248C,YOL058W,YOR136W,YPL111W,YGR061C,YBR208C,YMR095C,YLR438W,YAL062W,YDR321W,YPR035W,YML096W,YDL171C,YBL039C,YDL066W,YMR217W,YFL060C,YNL334C,YNR033W,YHR033W,YOR303W,YJR109C,	2.19838e-05
	T1,T2	response to pheromone during conjugation with cellular fusion (GO:0000749)	79.29%; 20.71%	list1: YJL157C,YBL016W,YJR086W,YDR461W,YNL145W,YGL032C,YHR005C,YCL027W,YFL026W, list2: YCR002C,YKL178C,YPR075C,YPL187W,YMR232W,YNR044W,YLR362W,YDR379W,YMR052W,YDR264C,YLR229C,YCR089W,YNL127W,YNR032C-A,YDL223C,YJR090C,YJR004C,YOR212W,YLR110C,YBR200W,YDL165W,YFR008W,YOR127W,YER149C,YOL111C,YER075C,YNL173C,YBR040W,YDR085C,YDR103W,YDL159W,YCL032W,YAL041W,YCR093W,YGL089C,YNL271C,YDR200C,YGR059W,YMR029…	0.0194208		T1,T2	response to pheromone during conjugation with cellular fusion (GO:0000749)	89.21%; 10.79%	list1: YJL157C,YBL016W,YJR086W,YDR103W,YDR461W,YNL145W,YGL032C,YHR005C,YCL027W,YFL026W, list2: YCR002C,YKL178C,YPR075C,YPL187W,YMR232W,YNR044W,YLR362W,YDR379W,YMR052W,YDR264C,YLR229C,YCR089W,YNL127W,YNR032C-A,YDL223C,YJR090C,YJR004C,YOR212W,YLR110C,YBR200	0.000178565		T2, T3, T4, T5	amino acid catabolic process (GO:0009063)	85.01%; 14.99%	list1: YPL111W,YLR438W,YGR087C,YPR006C,YLR142W,YDR380W,YOR348C, list2: YJR148W,YHR037W,YLR134W,YKL015W,YDL219W,YHR208W,YFL018C,YBR006W,YLR231C,YDR421W,YDR019C,YEL046C,YDR321W,YDL080C,YCL064C,YMR189W,YAL044C,YMR250W,YLR098C,YLR044C	0.0151406		T3, T4	sulfur amino acid metabolic process (GO:0000096)	86.47%; 13.53%	list1: YGL184C,YJR137C,YOL064C,YFR030W,YJR010W,YKL001C,YBR213W,YLL058W,YLR180W,YDR502C,YGR155W,YKR069W,YAL012W,YDR253C,YER052C,YPR167C,YIL046W,YIR017C,YLR303W,YJR139C,YNL277W,YFR055W,YLL062C, list2: YER091C,YPL023C,YPL038W,YPL273W,YNL247W,YGR012W,YIL128W,	3.46404e-07		T2, T3, T4, T5	steroid biosynthetic process (GO:0006694)	79.55%; 20.45%	list1: YGL001C,YGR060W,YLR056W,YOR237W,YHR042W,YJL167W,YNR043W,YHR007C,YLR100W,YKL150W,YER044C,YML008C,YHR190W,YMR015C,YPL033C,YMR202W,YNL111C,YNL280C, list2: YML075C,YMR220W,YPL170W,YLR189C,YDR213W,YPL117C,YHR133C,YAR042W,YGL012W,YHR072W,YNL156C,YPL145C,	0.00296121
	T1, T2, T5	acetyl-CoA catabolic process (GO:0046356)	79.14%; 20.86%	list1: YDR178W,YGR244C,YOL126C,YKL085W,YJL200C,YIR031C,YNR001C,YCR005C,YLL041C,YKL141W, list2: YOR142W,YDR148C,YNL117W,YDL066W,YPR001W,YMR118C,YLR164W,YIL125W,YNL037C,YER065C,YNL009W,YOR297C,YLR304C,YLR174W,YPL262W,YKL148C,YDL078C,YOR136W,YJL045W	0.0287212		T2, T3, T4	spore wall assembly (GO:0042244)	88.49%; 11.51%	list1: YLL005C,YGR032W,YOR298W,YOR255W,YCL048W,YLR308W,YBR180W,YPL027W,YDR522C,YOR177C,YLR213C,YDR403W,YNL128W,YBR045C,YHR139C,YHR185C,YLR341W,YGR225W,YGR059W,YML066C,YDR273W,YOL091W,YHR184W,YDL239C,YLR307W,YDR096W,YER046W list2: YBR023C,YDR104C,YNL084C,Y	7.02618e-08		T3	spindle pole body duplication (GO:0030474)	83.4%; 16.6%	list1: YPL124W,YNL188W,YJL019W,YGL073W,YLR457C,YGL075C,YPL255W,YKL042W list2: YML031W,YDL028C,YDR168W,YMR276W,YLL003W,YOR257W,	0.0269621		T2, T4, T5	sterol metabolic process (GO:0016125)	85.94%; 14.06%	list1: YLR100W,YGL012W,YER044C,YML008C,YMR015C,YML126C,YMR208W,YMR202W,YNL111C,YNL280C,YLL012W,YGL001C,YML075C,YGR060W,YLR056W,YOR237W,YHR042W,YPL117C,YJL167W,YNR043W,YNR019W,YHR007C list2: YAR042W,YKL150W,YNL156C,YHR190W,YPL145C,YNL231C,YLR228C,YLR020C,Y	9.11504e-07		T2, T3, T4, T5	amino acid catabolic process (GO:0009063)	79.38%; 20.62%	list1: YHR037W,YPL111W,YLR438W,YGR087C,YCL064C,YMR189W,YAL044C,YLR142W,YOR348C, list2: YJR148W,YLR134W,YKL015W,YDL219W,YHR208W,YFL018C,YBR006W,YLR231C,YDR421W,YDR019C,YEL046C,YDR321W,YDL080C,YPR006C,YDR380W,YMR250W,YLR098C,YLR044C	0.0350309
	T1, T2, T4	cellular carbohydrate catabolic process (GO:0044275)	78.97%; 21.03%	list1: YDR516C,YGR043C,YFR053C,YGR256W,YOR347C,YIL050W,YGR248W,YBR117C,YOL126C,YOR120W,YLR286C,YPR184W,YKL085W,YCL040W,YDL021W,YPR160W,YGR194C, list2: YNR034W,YDR050C,YJL121C,YER178W,YBR196C,YPL219W,YOR393W,YNL071W,YCR073W-A,YLR446W,YBR020W,YOR095C,YHR163W,YKL060C,YDL078C,YJR152W,YBR019C,YLR354C,YKL152C,YGL253W,YNL199C,YPR026W,YOR344C,YMR164C,YPR074C,YER059W,YAL038W,YOR283W,YMR323W,YLR330W,YJR153…	0.00109776		T2	mitotic recombination (GO:0006312)	87.77%; 12.23%	list1: YLR467W,YNL339C,YPL283C,YDR545W,YBR073W,YHR079C-A,YER190W,YPL121C,YER095W,YGR296W,YLR466W,YDL227C, list2: YOL006C,YNL250W,YAL029C,YDL059C,YDR004W,YKL130C,YDR076W,YBR130C,YNL330C,YPL022W,YGL163C,YCR092C,YOL090W,YMR190C,YOR035C,YNL088W,YML032C,YNL271	0.00012458		T1, T2, T3	regulation of conjugation with cellular fusion (GO:0031137)	81%; 19%	list1: YBL016W,YJR086W,YNL173C,YDR085C,YDR103W,YDR461W,YNL145W,YGL089C,YHR005C,YJL080C,YKL178C,YPL187W,YDR264C,YJL157C list2: YOR212W,YOR127W,YER075C,YDL159W,YCL032W,YAL041W,YHL007C,YOR208W,YLR362W,YDR379W,YLR229C,	0.00566994		T2, T3, T4, T5	amino acid catabolic process (GO:0009063)	83.74%; 16.26%	list1: YHR037W,YPL111W,YLR438W,YGR087C,YPR006C,YLR142W,YDR380W,YOR348C, list2: YJR148W,YLR134W,YKL015W,YDL219W,YHR208W,YFL018C,YBR006W,YLR231C,YDR421W,YDR019C,YEL046C,YDR321W,YDL080C,YCL064C,YMR189W,YAL044C,YMR250W,YLR098C,YLR044C	0.00976589		T1, T2, T5	acetyl-CoA catabolic process (GO:0046356)	77.63%; 22.37%	list1: YOR142W,YDR148C,YNL117W,YGR244C,YDL066W,YOL126C,YMR118C,YKL085W,YLR164W,YJL200C,YIR031C,YNR001C,YOR297C,YLR304C,YCR005C,YLL041C,YPL262W,YDL078C,YKL141W,YOR136W, list2: YDR178W,YPR001W,YIL125W,YNL037C,YER065C,YNL009W,YLR174W,YKL148C,YJL045W	0.0315655
	T1,T2	cellular polysaccharide metabolic process (GO:0044264)	78.69%; 21.31%	list1: YER054C,YLR258W,YOR178C,YLR286C,YPR184W,YFR015C,YEL011W,YPR160W,YDL049C,YKR058W, list2: YPL219W,YBL061C,YHR047C,YKR027W,YER133W,YOR299W,YOR336W,YGR229C,YIR026C,YER096W,YMR164C,YJL174W,YIL050W,YNR032W,YER059W,YNL192W,YJR075W,YDR028C,YEL004W,YBR038W,YPL031C,YLR330W,YJR153W,YDR221W,YIL099W,YIL045W,YLR307W,YLR342W,YGR143W,YMR237W,YMR306W,YBL058W,YHR039C-A,YBR023C,YER177W,YHR142W,YJL137C,YGR032…	0.016591		T2	inorganic anion transport (GO:0015698)	86.38%; 13.62%	list1: YCR037C,YLR348C,YLR092W,YJR077C,YML123C,YPR003C,YPL092W,YPR201W,YER053C,YKL120W,YJL198W,YBR296C,YBR294W list2: YNR013C,YML121W,YJR040W,YBR106W,YJL117W,YGL254W,YOR251C,	0.0008702		T3, T4, T5	amino acid biosynthetic process (GO:0008652)	77.21%; 22.79%	list1: YLR142W,YCR005C,YGR155W,YKR069W,YAL012W,YER052C,YIL074C,YIR017C,YLR303W,YMR169C,YNL277W,YPL113C,YLL062C,YGL184C,YJR137C,YFR030W,YJR010W,YKL001C,YBR213W,YHR033W,YOR303W,YLL058W,YFL030W, list2: YBR249C,YPL273W,YNR050C,YLR451W,YER023W,YDL182W,YHR018C,	8.46641e-05		All	disaccharide metabolic process (GO:0005984)	83.7%; 16.3%	list1: YGR288W,YGR292W,YBR298C,YBR299W,YBR297W,YGR289C,YGR287C list2: YJL216C,YBR126C,YBR001C,YDR001C,YML100W,YDR074W,YJL221C,YMR261C,YJR160C,YIL172C,YPR026W,YOL157C,	0.0217115		T3, T4, T5	amino acid biosynthetic process (GO:0008652)	72.81%; 27.19%	list1: YBR249C,YPL273W,YNR050C,YER023W,YLR142W,YDL182W,YHR018C,YOR323C,YGR012W,YLR304C,YCR005C,YOR184W,YGL185C,YDR354W,YDR234W,YHR025W,YPR145W,YIL051C,YAL012W,YER090W,YIR034C,YJR060W,YHR037W,YER052C,YLR017W,YGR124W,YDL131W,YHR208W,YJL071W,YOR375C,YIL046W,	3.99165e-06
	T1, T2, T4	metal ion transport (GO:0030001)	77.54%; 22.46%	list1: YER145C,YDR038C,YNR060W,YOR383C,YOR384W,YGL255W,YOR382W,YLR214W,YDR039C,YDR040C,YEL065W,YMR319C list2: YOR381W,YOL158C,YOR271C,YMR177W,YOR316C,YDR456W,YGL167C,YFL041W,YLL015W,YHL040C,YGR257C,YLL027W,YLR411W,YOL122C,YMR034C,YLR047C,YJL129C,YOL027C,YDR205W,YLL009C,YKR050W,YOR087W,YMR243C,YMR058W,YJL133W,YKL175W,YLR130C,YOL152W,YPL224C,YKL064W,YHL047C,YGL006W,YDR534C,YFL050C,YHR175W,YKL220C,Y…	0.0105231		T1, T2, T4	metal ion transport (GO:0030001)	85.83%; 14.17%	list1: YOL158C,YDR038C,YHL040C,YNR060W,YOR383C,YOR384W,YGL255W,YOR382W,YLL009C,YKR050W,YMR058W,YLR214W,YHL047C,YDR039C,YDR534C,YKL220C,YDR040C,YML123C,YPR124W,YEL065W,YDR506C, list2: YOR381W,YOR271C,YMR177W,YOR316C,YDR456W,YGL167C,YFL041W,YLL015W,YER145C,	1.5017e-07		T3	sister chromatid cohesion (GO:0007062)	77.01%; 22.99%	list1: YPR141C,YFR027W,YDR180W,YNL299W,YPR007C,YPR135W,YJL019W,YIL026C,YER016W,YDL003W,YBR087W,YMR078C,YMR076C,YMR048W list2: YNL273W,YJL074C,YLR357W,YJR068W,YCL016C,YOL115W,YOL094C,YHR014W,YPL008W,YPL253C,YHR191C,YFL008W,YER147C,YOR014W,YNL290W,	0.0189792		All	aspartate family amino acid metabolic process (GO:0009066)	82.94%; 17.06%	list1: YDR502C,YKR069W,YER052C,YPR167C,YIL046W,YIR017C,YLR303W,YJR139C,YLR160C,YNL277W,YEL046C,YFR055W,YLL062C,YLR157C,YGL184C,YJR137C,YOL064C,YFR030W,YJR010W,YKL001C,YBR213W,YLL058W,YPR006C,YNR050C,YLR180W,YLR158C,YLR155C,YDL182W, list2: YDR234W,YHR025W,	3.46404e-07
	T1, T3, T4, T5	glutamine family amino acid metabolic process (GO:0009064)	77.53%; 22.47%	list1: YMR300C,YDR173C,YML099C,YHR037W,YJR103W,YOR375C,YBR248C,YOL058W,YOR136W,YPL111W,YGR061C,YBR006W,YBR208C,YMR095C,YLR438W,YAL062W,YDR321W,YPR035W,YBL039C,YMR217W,YOR130C,YFL060C,YNL334C,YLR126C,YNR033W,YNL037C,YHR033W,YOR303W,YJR109C,YOL140W,YER069W,YMR062C,YNR001C,YER023W,YLR142W,YMR250W,YHR018C,YLR304C,YCR005C,YOR348C list2: YPR145W,YLR174W,YLR017W,YJL130C,YLR027C,YGR124W,YKL015W,YKL211C,Y…	0.000322613		T1, T2, T4	di-, tri-valent inorganic cation transport (GO:0015674)	85.04%; 14.96%	list1: YLR214W,YHL047C,YGL006W,YDR534C,YFL050C,YKL220C,YML123C,YPR124W,YEL065W,YDR270W,YDR506C,YOL158C,YER145C,YHL040C,YNR060W,YOR383C,YOR384W,YGL255W,YOR382W,YLL009C,YMR058W, list2: YKL175W,YLR130C,YOL152W,YPL224C,YHR175W,YNR039C,YBR295W,YKR052C,YMR301C,	8.09572e-07		T2, T3, T4	spore wall assembly (GO:0042244)	74.17%; 25.83%	list1: YOR298W,YOR255W,YCL048W,YDR522C,YOR177C,YLR213C,YNL128W,YBR045C,YHR139C,YHR185C,YGR225W,YDR523C,YGR059W,YML066C,YOR242C,YHR184W,YLR307W,YER046W list2: YBR023C,YLL005C,YGR032W,YDR104C,YLR308W,YBR180W,YPL027W,YNL084C,YDR402C,YDR403W,YPR054W,YLR341W,Y	0.0202317		T2, T4	pyridine nucleotide metabolic process (GO:0019362)	76.12%; 23.88%	list1: YNL129W,YMR145C,YHR183W,YDL085W,YDR050C,YJL121C,YBR145W,YLR328W,YBR196C,YGR043C,YEL041W,YOR095C,YHR163W,YML120C,YGR256W,YDL022W,YGR010W,YLR354C,YLR231C,YGL067W,YPL188W,YPR074C,YGL037C,YJR025C,YOL086C,YJR078W,YJL060W,YGR248W,YBR117C,YIL155C,YGL256W,	0.0211057
	T1, T2, T4	di-, tri-valent inorganic cation transport (GO:0015674)	76.53%; 23.47%	list1: YLR214W,YEL065W,YMR319C,YER145C,YNR060W,YOR383C,YOR384W,YGL255W,YOR382W, list2: YKL175W,YLR130C,YOL152W,YPL224C,YHL047C,YGL006W,YDR534C,YFL050C,YHR175W,YKL220C,YNR039C,YBR295W,YKR052C,YMR301C,YGR191W,YOL130W,YDL128W,YPL060W,YDL120W,YML123C,YBR037C,YLL051C,YNL259C,YNL291C,YMR038C,YPR124W,YDR270W,YHR050W,YGR217W,YDR506C,YOR334W,YPR067W,YBR207W,YOR381W,YOL158C,YOR271C,YMR177W,YOR316C,YGL167C,…	0.0422026		All	aspartate family amino acid metabolic process (GO:0009066)	84.38%; 15.62%	list1: YLR303W,YLR160C,YNL277W,YLL062C,YLR157C,YJR137C,YJR010W,YKL001C,YPR006C,YLR158C,YLR155C, list2: YDR234W,YHR025W,YDR502C,YPR145W,YER043C,YJR130C,YKR069W,YMR009W,YIR034C,YJR060W,YMR090W,YGL154C,YER052C,YPR167C,YLR017W,YGR124W,YGR204W,YDL131W,YIL046W,	0.000692508		T2, T3, T4, T5	steroid biosynthetic process (GO:0006694)	72.82%; 27.18%	list1: YGL001C,YML075C,YGR060W,YLR056W,YOR237W,YNR043W,YHR007C,YLR100W,YGL012W,YKL150W,YER044C,YML008C,YMR015C,YML126C,YMR202W,YNL111C, list2: YMR220W,YPL170W,YLR189C,YDR213W,YHR042W,YPL117C,YJL167W,YHR133C,YAR042W,YHR072W,YNL156C,YHR190W,YPL145C,YPL033C,	0.0498064		T1, T2, T4	cellular carbohydrate catabolic process (GO:0044275)	73.54%; 26.46%	list1: YOR393W,YGR043C,YLR446W,YHR163W,YGR256W,YBR019C,YKL152C,YGL253W,YMR164C,YPR074C,YGR248W,YBR117C,YMR323W,YJR153W,YOR120W,YOL056W,YLR307W,YLR286C,YJR009C,YDL021W,YPR160W,YPL281C,YBR018C,YHR183W,YGR192C, list2: YNR034W,YDR516C,YDR050C,YJL121C,YER178W,	0.00109637
	T1,T2	oxidative phosphorylation (GO:0006119)	74.2%; 25.8%	list1: Q0080,YDL181W,YIL111W,YDL130W-A,YLL041C,YKL016C,YGR008C,Q0045,Q0105,YDR178W,Q0250, list2: YPL234C,YOR065W,YEL027W,YNL052W,YLR395C,YJL166W,YGL187C,YOR332W,YDR298C,YKL080W,YLR295C,YDR529C,YPR191W,YPR036W,YOL077W-A,YIL022W,Q0085,YDL004W,YEL051W,YPL086C,YJL103C,YGR183C,YHR051W,YGR020C,YFR033C,YLR447C,YPR140W,YDR377W,YPL078C,YMR126C,YPR020W,YBR039W,YHR001W-A,YKL148C,YDL067C,YDL185W,YML120C,YPL2…	0.0448275		T1, T2, T5	acetyl-CoA catabolic process (GO:0046356)	83.06%; 16.94%	list1: YOR142W,YDR178W,YNL117W,YGR244C,YDL066W,YOL126C,YMR118C,YKL085W,YIL125W,YNL037C,YJL200C,YER065C,YIR031C,YNL009W,YNR001C,YLR304C,YLR174W,YLL041C,YPL262W,YKL148C,YKL141W,YOR136W,YJL045W list2: YDR148C,YPR001W,YLR164W,YOR297C,YCR005C,YDL078C,	0.00145714		T1, T3, T4, T5	glutamine family amino acid metabolic process (GO:0009064)	70.84%; 29.16%	list1: YDR173C,YHR037W,YOL058W,YPL111W,YBR208C,YLR438W,YAL062W,YFL060C,YNL334C,YLR126C,YHR033W,YOR303W,YLR142W,YCR005C,YOR348C list2: YMR300C,YPR145W,YML099C,YLR174W,YLR017W,YJL130C,YLR027C,YGR124W,YKL015W,YJR103W,YKL211C,YJL071W,YOR375C,YJL088W,YBR248C,Y	0.0492626		T1, T3, T4, T5	glutamine family amino acid metabolic process (GO:0009064)	73.54%; 26.46%	list1: YHR037W,YOR375C,YOL058W,YOR136W,YPL111W,YBR208C,YLR438W,YAL062W,YPR035W,YFL060C,YNL334C,YNR033W,YHR033W,YOR303W,YER069W,YMR062C,YER023W,YLR142W,YOR348C list2: YMR300C,YPR145W,YDR173C,YML099C,YLR174W,YLR017W,YJL130C,YLR027C,YGR124W,YKL015W,YJR103W,Y	0.00790559
	T1, T2, T4	monosaccharide metabolic process (GO:0005996)	72.95%; 27.05%	list1: YMR135C,YGR248W,YBR117C,YOL126C,YOR120W,YKL085W,YCL040W,YMR280C,YDL246C,YJR159W,YLR070C,YDL021W,YMR105C,YGR194C,YDR516C,YGR043C,YFR053C,YGR256W,YKL035W,YOR347C, list2: YBR105C,YGL156W,YAL038W,YFL045C,YER120W,YCR036W,YOR283W,YDL189W,YMR323W,YGR254W,YJL089W,YCL039W,YPL248C,YOL056W,YDR287W,YKR097W,YDR043C,YDR009W,YOL051W,YGL062W,YIL125W,YDR315C,YJL052W,YHR104W,YGL035C,YOR047C,YDR255C,YPL075W,…	0.00568805		T2	monovalent inorganic cation transport (GO:0015672)	82.48%; 17.52%	list1: YDR039C,Q0130,YDR040C,Q0080,YDL181W,YDL130W-A,YDR038C,YKR050W,YGR008C list2: YPL036W,YDL185W,YOR137C,YGL008C,YPL271W,YBR127C,YBL099W,YDR322C-A,YBR295W,YJL093C,YHR026W,YJR121W,YOR270C,YLR138W,YMR054W,YML081C-A,YPR128C,YPL234C,YEL027W,YPR201W,YJL094C	0.00491265		T3	fatty acid metabolic process (GO:0006631)	69.29%; 30.71%	list1: YBR177C,YOR025W,YGL205W,YBR132C,YAL051W,YOL147C,YKL055C,YPL148C,YBR026C,YMR246W,YOR317W,YBR159W,YNL009W,YDR191W,YPL095C,YLR118C,YOL002C,YNL202W,YGR037C,YDR050C,YOR100C,YAR035W,YER015W,YCL026C-A,YLR372W,YNR016C,YMR210W,YPL231W,YKL192C,YIL160C,YKR009	0.0417587		T2, T3, T4	spore wall assembly (GO:0042244)	73.16%; 26.84%	list1: YLL005C,YOR298W,YOR255W,YCL048W,YBR180W,YPL027W,YOR177C,YLR213C,YNL128W,YBR045C,YHR139C,YLR341W,YGR225W,YGR059W,YDR260C,YOR242C,YHR184W,YLR307W,YCR002C,YER046W list2: YBR023C,YGR032W,YDR104C,YLR308W,YNL084C,YDR522C,YDR402C,YDR403W,YPR054W,YHR185C,Y	0.0252208
	T1	carbohydrate biosynthetic process (GO:0016051)	72.55%; 27.45%	list1: YIL050W,YLR258W,YMR135C,YOR178C,YOL126C,YPR184W,YMR280C,YFR015C,YEL011W,YDL049C,YKR058W,YML100W,YDR074W, list2: YJL153C,YMR261C,YOR336W,YGR229C,YKL152C,YER096W,YIL017C,YER059W,YGL227W,YNL192W,YLR377C,YBR105C,YEL058W,YFL045C,YEL004W,YBR038W,YGR254W,YDR221W,YJL089W,YCL039W,YBR126C,YIL045W,YKR097W,YLR342W,YGR143W,YGL062W,YMR237W,YMR306W,YJL052W,YBR023C,YHR142W,YJL137C,YDR255C,YGR032W,YMR311C,…	0.0406359		T2	tricarboxylic acid cycle intermediate metabolic process (GO:0006100)	81.75%; 18.25%	list1: YOL126C,YKL085W,YIL125W,YNL037C,YNL009W,YNR001C,YLR304C,YLR174W,YPL262W,YOR136W,YOR142W,YGR244C,YKL029C,YDL066W list2: YPR001W,YCR005C,YDL078C,YDR148C,	0.0478855		T1, T2, T3	M phase of meiotic cell cycle (GO:0051327)	66.57%; 33.43%	list1: YJR094C,YOR198C,YGL183C,YBR186W,YGR225W,YFL037W,YIL132C,YLR329W,YKR029C,YIR025W,YHL022C,YGR044C,YDR523C,YGL033W,YOR178C,YPR046W,YDL017W,YDR383C,YER044C-A,YHR124W,YPL042C,YDR097C,YHR184W,YJL080C,YGR108W,YBL009W,YMR048W,YPR141C,YNL210W,YOL104C,YPL130	0.000332357		T3, T4, T5	amino acid biosynthetic process (GO:0008652)	72.64%; 27.36%	list1: YNR050C,YER023W,YLR142W,YDL182W,YER081W,YGR155W,YKR069W,YAL012W,YHR037W,YER052C,YPR167C,YIL074C,YOR375C,YIL046W,YIR017C,YOL058W,YOR136W,YLR303W,YJR139C,YMR169C,YNL277W,YEL046C,YAL062W,YPR035W,YMR170C,YFR055W,YPL113C,YLL062C,YGL184C,YJR137C,YOL064C,	1.39203e-05
	T1	rRNA processing (GO:0006364)	71.91%; 28.09%	list1: YOL041C,YPL126W,YCR018C,YNR038W,YGR159C,YGL078C,YNL061W,YDR449C,YNL075W,YHR196W,YPL217C,YCL054W,YDR324C,YJL050W,YHR085W,YLR196W,YLR145W,YDR087C,YBR247C,YJL033W,YOR145C,YCR057C,YKL099C,YPR144C,YDR280W,YJL069C,YER127W,YGR128C,YMR093W,YLR068W,YKL172W,YJL109C,YOR004W,YOR001W,YKL078W,YLR222C,YDR412W,YMR229C,YDL060W,YEL026W,YDR398W,YPR137W,YLR165C,YMR049C,YGL029W,YGR145W,YKL009W,YLR435W,YLR002C,…	3.34567e-06		T2, T3, T4, T5	amino acid catabolic process (GO:0009063)	81.53%; 18.47%	list1: YJR148W,YPL111W,YBR006W,YLR231C,YLR438W,YDR019C,YPR006C,YLR142W,YDR380W,YMR250W,YOR348C, list2: YHR037W,YLR134W,YKL015W,YDL219W,YHR208W,YFL018C,YDR421W,YGR087C,YEL046C,YDR321W,YDL080C,YCL064C,YMR189W,YAL044C,YLR098C,YLR044C	0.00628542		T3, T6	DNA-dependent DNA replication (GO:0006261)	65.64%; 34.36%	list1: YAR007C,YOL006C,YNL312W,YPR120C,YJR043C,YLR103C,YDR097C,YML065W,YNL290W,YOR217W,YDR110W,YMR048W,YKL045W,YOR346W,YDR013W,YNL273W,YHR164C,YFL003C,YJL072C,YFR027W,YLR035C,YKL108W,YNL218W,YGL251C,YLR234W,YDL102W,YJL090C,YNL262W,YDL164C,YOL146W,YHR118C,	0.0179917		T1, T2, T4	di-, tri-valent inorganic cation transport (GO:0015674)	68.84%; 31.16%	list1: YOL152W,YPL224C,YLR214W,YFL050C,YKL220C,YMR301C,YOL130W,YML123C,YBR037C,YLL051C,YNL259C,YPR124W,YEL065W,YDR270W,YOR381W,YOL158C,YER145C,YHL040C,YLL027W,YLR411W,YLR047C,YOR383C,YOR384W,YGL255W,YOR382W,YOR087W,YMR058W,YJL133W list2: YKL175W,YLR130C,Y	0.0309233
	T1,T2	aerobic respiration (GO:0009060)	70.61%; 29.39%	list1: YLL041C,YHR001W-A,YGL169W,Q0045,YBL030C,YKL141W,Q0105,YMR081C,YLR139C,YDR178W,Q0250,YML129C,YGR244C,YOL126C,YKL085W,YBR026C,YMR056C,YDL174C,YPR155C,YJL200C,YIR031C,YNR001C,YCR005C, list2: YHR011W,YFR033C,YMR030W,YLR174W,YLR067C,YPL262W,YPR100W,YKL148C,YNL055C,YDL078C,YMR267W,YKR046C,YDR116C,YOR136W,Q0275,YJL045W,YDR231C,YEL024W,YBR185C,YOR142W,YOR221C,YKL093W,YGR165W,YMR293C,YDR148C,YNL117…	0.0122936		T2	mitochondrial transport (GO:0006839)	81.28%; 18.72%	list1: YOR130C,YGR028W,YER154W,YOR334W,YLR163C,YLR008C,YNL026W,YPR133W-A,YGR033C,YPL134C,YCR003W,YMR056C,YDR258C,YNL070W,YGR046W,YIL022W,YKL120W,YOR232W,YMR203W,YDL217C,YOR297C,YLR193C,YJL104W,YGR181W,YGR029W,YMR035W,YHR024C,YGR101W,YJL133W,YER017C,YHR083	0.0332195		T3	M phase of mitotic cell cycle (GO:0000087)	64.49%; 35.51%	list1: YKL049C,YMR036C,YDR318W,YGL061C,YDL155W,YGR108W,YBL009W,YMR048W,YGL075C,YJR053W,YPR141C,YAL024C,YHR166C,YPL267W,YGR179C,YNL273W,YML124C,YFL009W,YJL074C,YAL034W-A,YAL047C,YGR188C,YDR309C,YFR027W,YAR019C,YMR198W,YNL327W,YGR200C,YKR083C,YDR460W,YJL030	0.00102829		T1, T2, T4	monosaccharide metabolic process (GO:0005996)	68.18%; 31.82%	list1: YGR248W,YBR117C,YMR323W,YOR120W,YOL056W,YKR097W,YMR280C,YDL246C,YHR046C,YJR159W,YJR009C,YLR070C,YDL021W,YMR105C,YPL281C,YIL042C,YBR018C,YHR183W,YGR192C,YOR393W,YDL055C,YGR043C,YLR446W,YHR163W,YGR256W,YGL209W,YJL153C,YBR019C,YKL152C,YGL253W,YPR074C,	0.00733699
	T1, T2, T3	M phase of meiotic cell cycle (GO:0051327)	69.55%; 30.45%	list1: YJR094C,YML074C,YMR190C,YMR224C,YOR198C,YGL183C,YDL154W,YER115C,YBR186W,YIR026C,YJL005W,YKR001C,YJR066W,YGR225W,YLR315W,YFL033C,YPL200W,YNL088W,YER179W,YNL307C,YML032C,YBR211C,YGL158W,YFL037W,YIL132C,YLR329W,YKR029C,YIR025W,YHR152W,YCR010C,YHL022C,YGR044C,YML095C,YGL033W,YOR178C,YPL033C,YDL017W,YDR383C,YDR260C,YOR313C,YJL146W,YER044C-A,YBR098W,YGL175C,YHR124W,YJL106W,YPL042C,YBR057C,YDR273…	0.0471814		T2, T3, T4	serine family amino acid metabolic process (GO:0009069)	80.97%; 19.03%	list1: YLR303W,YNL277W,YJR137C,YFR030W,YJR010W,YKL001C,YFL030W, list2: YER081W,YLR058C,YHR025W,YGR155W,YER043C,YAL012W,YBR263W,YPR167C,YIL074C,YFL018C,YNL135C,YIL046W,YIR017C,YDR019C,YEL046C,YOR236W,YNL103W,YPL113C,YGR208W,YOR388C,YNL274C,YCL064C,YMR189W,	0.0333586								T1, T2, T4	metal ion transport (GO:0030001)	66.83%; 33.17%	list1: YOR381W,YOL158C,YER145C,YDR038C,YHL040C,YLL027W,YLR411W,YMR034C,YLR047C,YOR383C,YOR384W,YGL255W,YOR382W,YOR087W,YMR058W,YJL133W,YOL152W,YPL224C,YLR214W,YDR039C,YFL050C,YKL220C,YMR301C,YDR040C,YOL130W,YML123C,YBR037C,YLL051C,YNL259C,YPR124W,YEL065W,	0.0285483
							T1,T2	aerobic respiration (GO:0009060)	79.33%; 20.67%	list1: YHR011W,YFR033C,YLR174W,YLL041C,YPL262W,YHR001W-A,YPR100W,YGL169W,YKL148C,YNL055C,Q0045,YMR267W,YKL141W,YOR136W,Q0105,Q0275,YJL045W,YDR231C,YEL024W,YBR185C,YMR081C,YOR142W,YOR221C,YLR139C,YDR178W,Q0250,YKL093W,YGR165W,YMR293C,YNL117W,YML129C,YGR244	1.25556e-07
							T2, T3, T4, T5	steroid biosynthetic process (GO:0006694)	76.89%; 23.11%	list1: YML075C,YGR060W,YMR220W,YLR056W,YLR189C,YOR237W,YDR213W,YHR042W,YJL167W,YNR043W,YHR007C,YAR042W,YLR100W,YGL012W,YKL150W,YHR072W,YML008C,YHR190W,YPL145C,YMR015C,YML126C,YPL033C,YMR208W,YNL111C,YNL280C, list2: YGL001C,YPL170W,YPL117C,YHR133C,YER044C,	0.00582251
							T2, T3, T4, T5	amino acid transport (GO:0006865)	76.77%; 23.23%	list1: YOR130C,YLL061W,YBR293W,YJR001W,YBR069C,YBR132C,YNL101W,YFL055W,YGR055W,YNL003C,YDL210W,YER119C,YOR348C,YPR021C,YKL174C,YNL270C,YPL265W,YCL069W,YNR056C,YHL036W,YCL025C,YIL088C,YKL146W,YPL274W,YEL063C,YDR508C,YNL268W,YGR142W,YBR068C,YKR039W,YBL089W	0.00270255
							T1, T2, T4	cellular carbohydrate catabolic process (GO:0044275)	74.93%; 25.07%	list1: YDR516C,YGR043C,YLR446W,YFR053C,YBR020W,YHR163W,YGR256W,YBR019C,YOR347C,YPR026W,YOR344C,YIL050W,YGR248W,YMR323W,YOL126C,YJR153W,YOR120W,YLR307W,YLR286C,YPR184W,YKL085W,YHR104W,YCL040W,YDR371W,YLR345W,YDL021W,YPR160W,YPL281C,YBR001C,YGR194C,YOL136C,	8.65567e-05
							T2, T4	pyridine nucleotide metabolic process (GO:0019362)	74.06%; 25.94%	list1: YMR145C,YHR183W,YMR303C,YFR047C,YBR145W,YCR073W-A,YGR043C,YOR356W,YEL041W,YHR163W,YML120C,YOR209C,YGR256W,YDL022W,YLR354C,YLR231C,YPL188W,YPR074C,YGL037C,YJR025C,YOL086C,YJR078W,YJL060W,YGR248W,YBR117C,YIL155C,YOL059W,YBL098W,YMR083W list2: YNL129W	0.0129661
							T1,T2	oxidative phosphorylation (GO:0006119)	73.41%; 26.59%	list1: Q0080,YDL181W,YOR065W,YNL052W,YJL166W,YGL187C,YIL111W,YOR332W,YDL130W-A,YDR298C,YLR295C,YOL077W-A,Q0085,YDL004W,YJL103C,YHR051W,YFR033C,YPR140W,YLL041C,YDR377W,YPL078C,YBR039W,YKL016C,YGR008C,YHR001W-A,YKL148C,YDL067C,Q0045,YML120C,YPL271W,YKL141W,	0.00202668
							T2	sporulation (sensu Fungi) (GO:0030437)	73.29%; 26.71%	list1: YLL005C,YGR032W,YER012W,YOR298W,YDR155C,YKR031C,YOR255W,YCL048W,YLR308W,YDR516C,YOR190W,YBR180W,YPL027W,YNL098C,YDR522C,YOR177C,YLR213C,YDR403W,YNL128W,YBR045C,YHR139C,YHR185C,YLR341W,YAL068C,YDL222C,YIL017C,YGR225W,YGL261C,YMR139W,YGR059W,YOR313C,	2.08922e-05
							T2, T4, T5	sterol metabolic process (GO:0016125)	71.9%; 28.1%	list1: YAR042W,YLR100W,YGL012W,YKL150W,YML008C,YHR190W,YPL145C,YMR015C,YML126C,YMR208W,YNL111C,YNL280C,YLL012W,YHR001W,YCR048W,YML075C,YGR060W,YMR220W,YLR056W,YLR189C,YOR237W,YDR213W,YHR042W,YJL167W,YNR043W,YNR019W,YHR007C list2: YER044C,YNL156C,YMR202W,Y	0.0318464
							T1, T2, T4	monosaccharide metabolic process (GO:0005996)	68.18%; 31.82%	list1: YBR105C,YMR135C,YGL156W,YFL045C,YER120W,YGR248W,YCR036W,YBR117C,YMR323W,YOL126C,YOR120W,YPL248C,YKR097W,YKL085W,YOL051W,YGL062W,YIL125W,YDR315C,YHR104W,YGL035C,YOR047C,YCL040W,YDR255C,YMR280C,YDL246C,YHR046C,YBR221C,YIL107C,YJR159W,YOR125C,YML051W,	0.000799829
							T1,T2	cellular polysaccharide metabolic process (GO:0044264)	67.76%; 32.24%	list1: YER054C,YHR047C,YJL174W,YIL050W,YLR258W,YOR178C,YJR153W,YLR307W,YLR286C,YPR184W,YMR237W,YMR306W,YBL058W,YGR032W,YFR003C,YPR159W,YDR371W,YFR015C,YEL011W,YPR160W,YLR308W,YKR058W,YHR060W,YLR300W list2: YPL219W,YBL061C,YKR027W,YER133W,YOR299W,YOR336W,Y	0.0371178
							T1, T2, T3	M phase of meiotic cell cycle (GO:0051327)	63.66%; 36.34%	list1: YJR094C,YBR186W,YGR225W,YPL200W,YLR329W,YHL022C,YGR044C,YGL033W,YOR178C,YPR046W,YPL033C,YOR313C,YER044C-A,YHR124W,YPL042C,YDR273W,YOL091W,YDR097C,YHR184W,YDL239C,YNL012W,YGR108W,YGL213C,YOL104C,YPL130W,YBR073W,YHL024W,YOR351C,YIL073C,YFL009W,YGL045	0.0043157

## Sheet: Summary
						Relative percentage in top list
	Fermentation stage	Significant terms (GO category)	T1	T2	T3	T4	T5	T6
	All	cellular response to nitrogen levels (GO:0043562)	99.8	99.81	99.84	99.95	99.95	99.87
	All	transposition, DNA-mediated (GO:0006313)	99.31	99.54	99.1	98.72	99.37	99.43
	All	cellular response to starvation (GO:0009267)	98.12	97.81	97.62	99.32	99.4	98.39
	All	disaccharide metabolic process (GO:0005984)	93.98	98.4	90.34	83.7	93.99	95.58
	All	pyridoxine metabolic process (GO:0008614)	93.28	98.19	87.18	91.2	94.73	95.28
	All	vitamin B6 biosynthetic process (GO:0042819)	92.39	98.49	89.48	90.07	93.9	96.03
	All	aspartate family amino acid metabolic process (GO:0009066)	79.65	84.38	89.01	82.94	97.47	93.4
	T1	adaptation of signaling pathway (GO:0022401)	84.73
	T1	carbohydrate biosynthetic process (GO:0016051)	72.55
	T1	RNA methylation (GO:0001510)	83.46
	T1	rRNA modification (GO:0000154)	83.2
	T1	rRNA processing (GO:0006364)	71.91
	T1, T2	regulation of nucleotide metabolic process (GO:0006140)	100	100
	T1, T2	organic cation transport (GO:0015695)	97.51	92.77
	T1, T2	hexose transport (GO:0008645)	89.39	89.24
	T1, T2	response to pheromone during conjugation with cellular fusion (GO:0000749)	79.29	89.21
	T1, T2	aerobic respiration (GO:0009060)	70.61	79.33
	T1, T2	oxidative phosphorylation (GO:0006119)	74.2	73.41
	T1, T2	cellular polysaccharide metabolic process (GO:0044264)	78.69	67.76
	T1, T2, T3	regulation of conjugation with cellular fusion (GO:0031137)	85.77	93.54	81
	T1, T2, T3	M phase of meiotic cell cycle (GO:0051327)	69.55	63.66	66.57
	T1, T2, T4	intron homing (GO:0006314)	92.96	94.46		91.2
	T1, T2, T4	cellular carbohydrate catabolic process (GO:0044275)	78.97	74.93		73.54
	T1, T2, T4	metal ion transport (GO:0030001)	77.54	85.83		66.83
	T1, T2, T4	di-, tri-valent inorganic cation transport (GO:0015674)	76.53	85.04		68.84
	T1, T2, T4	monosaccharide metabolic process (GO:0005996)	72.95	68.18		68.18
	T1, T2, T5	acetyl-CoA catabolic process (GO:0046356)	79.14	83.06			77.63
	T1, T3, T4, T5	glutamine family amino acid metabolic process (GO:0009064)	77.53		70.84	73.54	81.39
	T2	heterotrimeric G-protein complex cycle (GO:0031684)		98.67
	T2	mitotic recombination (GO:0006312)		87.77
	T2	inorganic anion transport (GO:0015698)		86.38
	T2	monovalent inorganic cation transport (GO:0015672)		82.48
	T2	tricarboxylic acid cycle intermediate metabolic process (GO:0006100)		81.75
	T2	mitochondrial transport (GO:0006839)		81.28
	T2	sporulation (sensu Fungi) (GO:0030437)		73.29
	T2, T3, T4	spore wall assembly (GO:0042244)		88.49	74.17	73.16
	T2, T3, T4	serine family amino acid metabolic process (GO:0009069)		80.97	88.05	86.84
	T2, T3, T4, T5	thiamin and derivative biosynthetic process (GO:0042724)		92.77	89.7	95.11	96.41
	T2, T3, T4, T5	thiamin metabolic process (GO:0006772)		91.67	90.36	95.42	96.02
	T2, T3, T4, T5	amino acid catabolic process (GO:0009063)		81.53	85.01	83.74	79.38
	T2, T3, T4, T5	steroid biosynthetic process (GO:0006694)		76.89	72.82	87.42	79.55
	T2, T3, T4, T5	amino acid transport (GO:0006865)		76.77	89.67	88.89	85.64
	T2, T4	pyridine nucleotide metabolic process (GO:0019362)		74.06		76.12
	T2, T4, T5	biotin metabolic process (GO:0006768)		98.97		97.24	98.12
	T2, T4, T5	sterol metabolic process (GO:0016125)		71.9		85.94	82.26
	T3	response to cycloheximide (GO:0046898)			100
	T3	spindle pole body duplication (GO:0030474)			83.4
	T3	sister chromatid cohesion (GO:0007062)			77.01
	T3	fatty acid metabolic process (GO:0006631)			69.29
	T3	DNA-dependent DNA replication (GO:0006261)			65.64
	T3	M phase of mitotic cell cycle (GO:0000087)			64.49
	T3, T4	cytokinesis, completion of separation (GO:0007109)			100	96.69
	T3, T4	sulfur amino acid metabolic process (GO:0000096)			91.34	86.47
	T3, T4, T5	RNA-dependent DNA replication (GO:0006278)			96.05	98	97.57
	T3, T4, T5	amino acid biosynthetic process (GO:0008652)			77.21	72.64	72.81
	T3, T6	DNA-dependent DNA replication (GO:0006261)			65.6			71.2
	T4, T5	nonprotein amino acid metabolic process (GO:0019794)				91.2	100
	T6	cytogamy (GO:0000755)						97.85

## Sheet: Folha3
T1, T2, T5	acetyl-CoA catabolic process
T1 only	adaptation of signaling pathway
T1, T2	aerobic respiration
T3, T4, T5	amino acid biosynthetic process
T2, T3, T4, T5	amino acid catabolic process
T2, T3, T4, T5	amino acid transport
all times	aspartate family amino acid metabolic process
T2, T4, T5	biotin metabolic process
T1 only	carbohydrate biosynthetic process
T1, T2, T4	cellular carbohydrate catabolic process
T4 only	cellular carbohydrate catabolic process
T1, T2	cellular polysaccharide metabolic process
all times	cellular response to nitrogen levels
all times	cellular response to starvation
T6 only	cytogamy
T3, T4	cytokinesis, completion of separation
T1, T2, T4	di-, tri-valent inorganic cation transport
all times	disaccharide metabolic process
T3 only	DNA-dependent DNA replication
T6 only	DNA-dependent DNA replication
T3 only	fatty acid metabolic process
T1, T3, T4, T5	glutamine family amino acid metabolic process
T2 only	heterotrimeric G-protein complex cycle
T1, T2	hexose transport
T2 only	inorganic anion transport
T1, T2, T4	intron homing
T1, T2, T3	M phase of meiotic cell cycle
T3 only	M phase of mitotic cell cycle
T1, T2, T4	metal ion transport
T2 only	mitochondrial transport
T2 only	mitotic recombination
T1, T2, T4	monosaccharide metabolic process
T2 only	monovalent inorganic cation transport
T4, T5	nonprotein amino acid metabolic process
T1, T2	organic cation transport
T1, T2	oxidative phosphorylation
T2, T4	pyridine nucleotide metabolic process
all times	pyridoxine metabolic process
T1, T2, T3	regulation of conjugation with cellular fusion
T1, T2	regulation of nucleotide metabolic process
T3 only	response to cycloheximide
T1, T2	response to pheromone during conjugation with cellular fusion
T1 only	RNA methylation
T3, T4, T5	RNA-dependent DNA replication
T1 only	rRNA modification
T1 only	rRNA processing
T2, T3, T4	serine family amino acid metabolic process
T3 only	sister chromatid cohesion
T3 only	spindle pole body duplication
T2, T3, T4	spore wall assembly
T2 only	sporulation (sensu Fungi)
T2, T3, T4, T5	steroid biosynthetic process
T2, T4, T5	sterol metabolic process
T3, T4	sulfur amino acid metabolic process
T2, T3, T4, T5	thiamin and derivative biosynthetic process
T2, T3, T4, T5	thiamin metabolic process
all times	transposition, DNA-mediated
T2 only	tricarboxylic acid cycle intermediate metabolic process
all times	vitamin B6 biosynthetic process
